# Supplementary material for: Sulforaphane alters the acidification of the yeast vacuole
Source: Microb Cell. 2020 Mar 20;7(5):129–38. doi: 10.15698/mic2020.05.716 (PMC7199281; doi:10.15698/mic2020.05.716)
Supplement: Supplementary file 1 [file mic-07-129-s01.xlsx]

## Sheet: Sheet1
List of SFN Sensitive Mutants
ADA2
ADE1
ADE6
ADE8
AIM10
AIM33
ALF1
ALG6
AMD1
ARF1
ASC1
ASM4
ASN1
ATG14
ATP11
ATP2
ATP5
AVL9
AYR1
BEM2
BEM4
BRE1
BRP1
BST1
BTS1
BUB1
BUD27
CAF40
CAX4
CBF1
CCS1
CHO2
CIN1
CIN2
CKB1
CKB2
CLA4
CLB5
COX11
CPR3
CPR7
CSE2
CSF1
CTF18
CTF4
DBF2
DBP7
DEF1
DHH1
DOA4
DOM34
DON1
DPL1
DYN1
EAF1
ELP4
ELP6
ERG2
ERG24
ERG4
ERG6
FAB1
FCY22
FLR1
FTR1
GAS1
GCN5
GCR2
GCV3
GIM4
GIM5
GLO3
GND1
GOS1
GSH1
GUP1
HEK2
HFA1
HFI1
HHY1
HIT1
HOM2
HOM6
HTD2
HTZ1
HXT1
ILV1
INP1
IPK1
IRA2
IRC15
IST1
IXR1
KRE1
LDB19
LEM3
LIP5
MBP1
MCK1
MED2
MHR1
MKS1
MMS22
MOG1
MRE11
MRF1
MRP10
MRP51
MRPL17
MRPL23
MRPL4
MRPS16
MRPS28
MRPS9
MRS4
MSN5
MTF2
MTQ2
NBP2
NGG1
NIS1
NKP2
NOT3
NPL3
NPL6
NUP170
OAR1
OPI3
OST4
OXA1
OYE3
PAC2
PAF1
PAT1
PEX31
PEX5
PEX6
PFD1
PFK2
PGD1
PHO88
PKR1
PMR1
PMT2
POL32
POP2
PRM7
PRM8
PRS3
PSY4
PTC1
PTC6
PTH2
QCR7
RAD50
RAD51
RAD52
RAD54
RAD6
REF2
REG1
RIM1
RIP1
RML2
RNY1
RPB9
RPE1
RPL11B
RPL1B
RPL21A
RPL22A
RPL24A
RPL43A
RPN4
RPS17A
RPS25A
RPS26B
RPS27B
RPS27B
RPS9B
RRF1
RSC2
RSM22
RSM23
RTG3
RTS1
RTT103
RTT109
SAC1
SAC6
SHP1
SIC1
SIT4
SLT2
SNF12
SNF5
SNF8
SOD1
SPG1
SPO21
SPT20
SSD1
SSF1
SSZ1
STE11
STO1
SUR2
SUR4
SWF1
SWI3
SWI6
TAF14
TED1
THP1
TIF3
TKL1
TLG2
TNA1
TOM5
TPO2
TPS2
TRK1
TRM1
TRM13
TRM9
TUB3
UBP13
UBP15
UBP3
UBP8
UBX2
UBX3
UME6
UTR1
VAC8
VAM3
VAM6
VAN1
VID27
VIP1
VMA1
VMA16
VMA2
VMA22
VMA4
VMS1
VPH1
VPH2
VPS1
VPS25
VPS28
VPS3
VPS36
VPS4
VPS41
VPS45
VPS5
VPS66
VPS9
VTS1
WHI3
XRN1
YAF9
YAP1
YAP3
YDJ1
YPK1
YVH1
ZWF1
